# Supplementary material for: ProPept-MT: A Multi-Task Learning Model for Peptide Feature Prediction
Source: Int J Mol Sci. 2024 Jun 30;25(13):7237. doi: 10.3390/ijms25137237 (PMC11241495; doi:10.3390/ijms25137237)
Supplement: Supplementary file 1 [file ijms-25-07237-s001.zip]

Archive with 1 entries (1 files):
- ijms-3054902-supplementary.pdf
